# Supplementary material for: ERRγ enhances cardiac maturation with T-tubule formation in human iPSC-derived cardiomyocytes
Source: Nat Commun. 2021 Jun 21;12:3596. doi: 10.1038/s41467-021-23816-3 (PMC8217550; doi:10.1038/s41467-021-23816-3)
Supplement: Supplementary file 4 — Source Data [file 41467_2021_23816_MOESM4_ESM.zip]

Archive with 2 entries (2 files):
- Source data WB v1.pdf
- Miki et al figures raw data v3.xlsx
