# Supplementary material for: ERRγ enhances cardiac maturation with T-tubule formation in human iPSC-derived cardiomyocytes
Source: Nat Commun. 2021 Jun 21;12:3596. doi: 10.1038/s41467-021-23816-3 (PMC8217550; doi:10.1038/s41467-021-23816-3)
Supplement: Supplementary file 4 — Source Data [file 41467_2021_23816_MOESM4_ESM.zip › Miki et al figures raw data v3.xlsx]

## Sheet: Figure 2f
	mCherry intensity (A.U)
	1 μM		3 μM		10 μM
T112	776	690	1011	1009	1481	1549
T433	1023	1078	1058	1099	1337	1066
T623	898	875	1230	874	1137	1031
T790	1247	1002	902	1309	1222	1018
T746	648	691	1066	1299	1060	1108
T728	1381	1470	1049	1142	807	868
T220	1000	961	1144	993	1061	1259
T506	819	750	807	851	1040	980
NC	463	479
PC	637	657

## Sheet: Figure 2h
	Number of cells/well
	1 μM		3 μM		10 μM
T112	565	578	464	584	467	482
T433	251	278	254	309	236	277
T623	235	262	254	260	250	295
T790	281	288	253	254	193	242
T746	181	196	191	206	n.d.	n.d.
T728	421	462	135	138	146	152
T220	224	239	252	264	252	262
T506	547	567	521	587	n.d.	n.d.
NC	521	479
PC	562	604

## Sheet: Figure 3b
	mCherry + cells (%)
	NT	DMSO	PC	T623	T112	Combo
Exp.1	5.8	13	14.5	43.7	65.1	85.5
Exp.2	8.4	7.7	16.8	49	58.5	89
Exp.3	7.4	10.2	20.5	36.1	58.3	85.1

## Sheet: Figure 5a
	OCR (pmol/min/10μg protein)
	Measurement 1	Measurement 2	Measurement 3	Measurement 4	Measurement 5	Measurement 6	Measurement 7	Measurement 8	Measurement 9	Measurement 10	Measurement 11	Measurement 12	Measurement 13	Measurement 14	Measurement 15	Measurement 16	Measurement 17	Measurement 18	Measurement 19	Measurement 20
DMSO	90.334	84.4672	82.4493	80.4699	78.4227	77.05	76.9154	75.0311	42.8054	35.69	33.276	253.714	237.231	238.916	29.6011	31.4499	30.7494	27.4431	25.9148	24.3777
	82.7357	79.1092	76.8219	75.225	73.0488	72.2944	72.5738	70.0113	39.0636	32.61	31.3099	223.371	217.177	224.173	26.4928	27.7353	27.2094	25.7689	25.5241	22.6782
	59.5948	54.1264	51.9084	49.662	46.7501	44.8941	45.2631	43.6773	26.6838	23.97	21.1267	158.514	136.683	137.771	17.8625	19.4687	18.4949	17.6813	16.6616	15.8293
	89.5349	85.3354	82.8534	79.8192	78.2977	77.4916	77.7137	75.4311	35.723	32.04	30.4442	248.616	207.413	200.583	20.497	25.4033	26.3973	25.4146	24.7107	22.5942
T623	137.043	126.309	121.686	120.809	119.287	115.698	115.161	113.468	72.6641	57.93	47.6105	314.759	335.716	347.622	38.9009	39.5755	38.1307	36.3263	34.3596	31.7692
	112.125	106.397	106.926	103.652	101.933	97.5945	99.7299	99.4074	73.9998	58.54	50.1147	340.949	321.422	319.392	30.5368	35.7484	36.8152	35.8395	32.9882	30.1447
	115.702	107.638	105.356	103.953	100.971	97.1175	98.2354	96.1331	58.0907	45.88	42.9955	312.582	313.93	310.181	35.2182	37.1215	36.3981	35.8284	33.2918	31.2717
	122.275	113.694	109.311	106.488	104.421	100.284	100.164	96.9978	53.8798	46.66	43.1526	192.713	207.385	213.292	29.9181	31.8183	31.1973	30.0678	27.5179	26.4312
	108.93	102.952	101.56	100.173	99.5442	96.5998	95.9094	94.2363	55.2928	41.27	37.4598	286.121	282.346	282.125	32.6525	34.6232	35.8133	33.1109	29.9518	29.8164
T112	150.875	138.097	136.522	134.14	138.009	133.66	139.767	133.244	67.7315	54.17	48.8604	452.241	461.74	450.201	45.6536	48.5559	47.7044	44.4967	42.1123	38.8009
	126.903	127.387	123.139	121.097	124.357	121.312	124.263	126.837	76.9659	58.28	50.0482	389.255	363.569	366.231	40.5454	42.5845	41.9412	40.9234	37.9281	36.2864
	143.881	132.635	129.356	132.938	132.953	122.994	125.299	127.71	74.6023	56.13	50.741	367.061	373.887	393.253	43.5763	43.8831	44.1123	41.6427	39.4003	37.4984
	201.724	188.557	181.449	191.32	176.059	171.281	175.388	161.667	88.1727	66.79	57.7342	430.452	409.768	408.616	41.0605	46.0415	45.4226	43.621	41.3006	38.9508
	144.745	139.555	139.781	140.384	142.14	135.013	136.603	132.925	74.5401	57.91	52.1666	455.855	398.331	381.445	43.3446	47.7877	47.8075	45.5524	44.1429	41.0861
Combo	169.594	156.087	159.05	153.172	150.764	146.154	151.182	163.749	117.686	92.536	70.2006	526.875	506.237	505.291	50	53.7952	53.9394	49.9677	47.0659	44.1337
	178.348	170.526	159.859	158.602	154.22	148.821	149.917	144.455	88.3027	66.5516	57.6514	419.207	412.25	399.695	50.8154	51.8014	49.5998	45.8496	43.2891	40.4683
	145.686	146.37	149.744	141.27	135.853	138.129	163.098	147.04	83.8529	62.8736	54.6491	497.187	482.004	474.912	43.952	48.8517	47.5483	44.8663	42.4665	38.0222
	194.859	185.389	184.015	180.255	181.514	180.458	181.411	164.989	111.522	77.2521	62.1544	403.072	408.926	425.081	43.2376	47.8276	46.7187	44.4629	41.8315	38.8857
	172.542	168.4	166.921	159.727	157.064	145.274	145.301	145.837	99.0316	72.0743	60.3398	382.692	381.39	392.836	54.1452	53.3444	50.9026	48.6241	45.7261	42.5225

## Sheet: Figure 5b
	OCR (pmol/min/10μg protein)
	Basal Respiration	Maximal Respiration	ATP Production
DMSO	54.045	229.336	41.7551
	50.3706	200.693	38.7014
	30.9208	142.685	22.5506
	55.7035	226.022	44.987
T623	87.5177	315.853	65.8571
	71.788	289.247	49.2926
	69.6994	278.909	53.1376
	77.9894	186.861	53.8452
	69.7277	252.309	56.7765
T112	99.2082	413.44	84.3839
	88.0705	352.969	76.7887
	95.4542	329.562	76.9694
	137.108	391.501	103.933
	101.053	414.769	80.7584
Combo	106.631	482.741	93.5488
	113.752	378.738	86.8032
	97.831	459.165	92.3905
	142.629	364.186	102.835
	114.542	340.17	85.4977

## Sheet: Figure 5c
		Exp.1	Exp.2	Exp.3
Actin	DMSO	4835908	14399952	6083000
	T112	5324830	15964830	5595846
	T623	5840214	21872264	5448212
	Combo	4703940	19065620	6013592
GAPDH	DMSO	9012168
	T112	7391250
	T623	3286608
	Combo	2591862
ssTnI	DMSO	5943989	20015008	12547296
	T112	6137281	11782174	11277829
	T623	6001476	11844632	11644718
	Combo	5843785	11277087	6419574
cTnI	DMSO	439348	25422	686550
	T112	10001430	758031	2950706
	T623	484089	30662	747282
	Combo	5108612	706875	2953419
cTnI/ssTnI	DMSO	0.0739147	0.00127015	0.054717
	T112	1.62962	0.0643371	0.261638
	T623	0.0806617	0.00258868	0.0641735
	Combo	0.874196	0.0626824	0.460065
relative to DMSO	DMSO	1	1	1
	T112	22.0473	50.6533	4.78166
	T623	1.09128	2.0381	1.17283
	Combo	11.8271	49.3505	8.40808
Ln	DMSO	0	0	0
	T112	3.09319	3.925	1.56479
	T623	0.087352	0.712017	0.159416
	Combo	2.47039	3.89895	2.12919

## Sheet: Figure 5d
	Cell area (μm²)
	DMSO	T112	T623
Exp. 1	545.257	5442.51	2982.08
	610.855	4794.86	2739.13
	708.036	3896.63	2206.02
	1064.83	2830.76	1538.24
	1950.92	1669.79	792.723
	2210.53	1490.35	751.768
	1479.93	2162.98	1036.02
	1335.9	2379.21	1175.9
	756.28	3552.68	2016.86
	961.749	2945.64	1610.78
	1267.87	2481.94	1276.55
	1691.65	1943.28	898.928
	1265.79	2481.94	1285.92
	667.428	4241.97	2438.56
	2797.78	1038.11	616.755
	1098.5	2774.53	1509.78
	1187.7	2578.08	1371.99
	720.184	3711.98	2124.11
	1097.8	2791.19	1513.6
	1927.66	1682.97	796.541
	2056.43	1569.13	769.816
	2384.07	1357.42	711.507
	655.975	4514.42	2613.14
	795.846	3418.7	1901.29
	752.115	3570.03	2021.37
	683.741	3987.22	2379.9
	2467.71	1312.3	690.335
	831.942	3323.95	1813.82
	2391.01	1355.33	704.565
	1974.87	1665.27	792.029
	786.475	3474.24	1934.6
	751.768	3620.36	2056.78
	2570.1	1230.04	675.411
	1677.42	1969.66	909.688
	1747.53	1848.88	868.733
	1325.83	2379.56	1210.95
	3578.01	872.55	565.041
	1650	2001.24	924.265
	1281.41	2445.5	1248.09
	674.37	4017.41	2420.51
	1048.17	2844.99	1541.37
	1401.5	2259.82	1095.37
	1259.19	2496.87	1314.38
	657.363	4382.54	2596.48
	2145.28	1541.02	758.362
	1397.68	2264.33	1127.3
	1823.19	1751.7	833.678
	889.557	3072.32	1696.86
	1005.83	2877.96	1588.22
	1381.36	2298.69	1142.58
	1572.6	2101.9	974.938
	1104.74	2746.07	1459.11
	708.73	3865.04	2173.05
	3741.83	747.95	553.934
	1431	2176.17	1057.89
	2375.39	1360.89	718.795
	2248.01	1439.67	734.414
	1129.39	2693.66	1426.14
	1303.27	2412.88	1234.55
	803.135	3372.89	1852
	826.736	3355.88	1830.13
	1210.26	2554.48	1367.13
	718.101	3737.32	2126.19
	4104.53	677.493	529.986
	1619.46	2042.55	947.172
	1428.57	2189.36	1065.52
	2622.86	1135.29	662.916
	798.623	3379.83	1854.78
	1621.54	2024.84	941.272
	2269.19	1399.76	732.331
	2853.66	975.979	612.243
	1429.96	2181.72	1063.79
	1673.6	1982.15	919.059
	1168.61	2634.31	1413.3
	731.29	3681.79	2108.84
	2335.48	1371.3	727.819
	3598.84	869.427	561.223
	5184.98	587.601	508.467
	3109.11	926	578.577
	1227.96	2542.68	1342.14
	517.491	7129.65	4446.05
	654.933	4609.87	2664.16
	3785.91	721.919	552.893
	1619.11	2043.59	947.866
	2244.2	1468.48	737.885
	2333.74	1385.18	729.208
	1311.6	2411.14	1225.53
	2035.6	1612.52	773.981
	1270.3	2471.88	1258.5
	1300.5	2417.74	1240.8
	1107.52	2733.23	1449.04
	909.688	2989.37	1667.7
	2445.5	1320.63	694.847
	3897.32	702.83	539.704
	1088.78	2805.07	1518.11
	1243.58	2530.88	1328.26
	1002.01	2909.89	1594.12
	1255.38	2506.24	1315.07
	2243.16	1470.56	748.991
	1663.19	1988.75	923.918
Exp. 2	1177.28	2618.69	1408.09
	2599.6	1167.22	667.775
	1834.99	1732.61	826.736
	1840.55	1729.83	824.654
	2799.17	1027	615.367
	951.337	2945.64	1631.26
	2601.69	1145.01	667.428
	846.52	3248.98	1764.54
	1467.09	2164.02	1036.72
	2453.83	1319.93	692.071
	1032.55	2863.03	1545.18
	1918.99	1687.83	809.382
	1707.96	1895.73	871.162
	1320.28	2399.34	1222.75
	1896.77	1688.53	811.118
	1943.63	1669.79	792.723
	1168.26	2658.26	1421.97
	1537.9	2137.99	1021.1
	693.806	3952.16	2223.37
	2167.84	1510.82	753.503
	932.248	2975.49	1656.94
	854.155	3220.87	1749.27
	1213.38	2546.5	1366.09
	1416.77	2207.41	1081.49
	878.451	3172.63	1733.99
	646.257	4613.34	2670.41
	877.062	3196.57	1742.67
	1424.75	2200.47	1069.34
	667.775	4188.52	2434.05
	902.399	3007.07	1672.91
	600.789	4950.7	2932.45
	1375.46	2305.28	1154.03
	1178.67	2612.79	1402.19
	603.913	4833.04	2865.81
	847.214	3236.14	1750.65
	1712.82	1889.83	870.468
	3610.64	822.918	559.834
	2326.8	1387.96	730.249
	716.019	3765.78	2138.34
	529.292	6555.93	3861.92
	947.866	2952.23	1634.04
	789.599	3450.63	1912.39
	1591.35	2070.31	968.344
	1322.01	2388.93	1211.64
	1786.75	1830.48	856.238
	777.799	3500.61	1979.38
	1744.41	1870.74	868.733
	1616.68	2049.49	953.766
	1542.76	2128.27	1017.63
	1553.86	2111.96	1001.32
	2964.03	959.32	611.896
	2036.65	1580.59	771.551
	1795.08	1802.37	851.379
	1700.33	1932.18	893.028
	1066.22	2817.57	1523.67
	1360.89	2341.03	1169.99
	1133.9	2666.59	1423.36
	530.68	6480.27	3652.63
	1094.33	2798.48	1515.68
	1859.64	1723.58	814.936
	889.557	3119.87	1715.6
	3318.75	899.275	574.065
	1495.9	2157.77	1033.25
	909.341	2996.31	1668.05
	1561.84	2110.57	981.88
	844.784	3267.73	1790.91
	638.274	4756.68	2718.65
	3497.14	872.55	566.776
	798.276	3409.68	1891.57
	1129.39	2722.12	1429.26
	1341.8	2349.71	1170.69
	1520.54	2139.03	1022.49
	2396.56	1343.19	701.789
	714.631	3772.72	2147.71
	2245.24	1460.85	736.149
	1076.98	2817.22	1518.11
	2184.5	1493.82	752.462
	1441.41	2169.92	1057.54
	1375.12	2305.28	1154.38
	3257.31	924.959	577.882
	10069	517.838	503.261
	4857.68	642.786	518.532
	1824.93	1749.96	831.942
	1994.65	1648.96	780.575
	3798.75	715.672	546.298
	2418.78	1340.76	699.359
	1018.32	2869.98	1552.13
	833.331	3320.83	1803.41
	1550.74	2114.04	1005.83
	1394.55	2291.05	1132.16
	1104.74	2756.83	1478.55
	692.071	3966.74	2274.05
	1701.02	1909.62	876.715
	1122.1	2732.88	1434.12
	1174.16	2622.51	1412.6
	2147.71	1516.38	754.197
	1000.97	2915.44	1596.55
	1591.35	2071.7	970.079
	882.963	3139.65	1727.4
	2681.51	1088.43	642.092
Exp. 3	532.068	6111.67	3418.36
	804.176	3369.77	1845.75
	1813.47	1790.22	845.131
	1882.54	1697.55	811.465
	1369.91	2339.99	1165.83
	745.867	3640.83	2078.64
	1235.94	2539.91	1332.08
	2754.4	1067.95	623.349
	1384.49	2296.61	1134.25
	1446.27	2169.92	1046.44
	844.784	3279.53	1799.24
	1566.36	2107.8	980.838
	1460.85	2165.76	1039.84
	1187	2604.46	1400.45
	1832.22	1743.71	827.083
	924.959	2982.43	1660.07
	609.119	4814.99	2748.5
	557.752	5055.86	2939.04
	721.572	3683.52	2113.35
	1187	2586.76	1393.86
	1763.15	1848.53	860.056
	3683.52	755.933	556.711
	1912.04	1688.18	809.73
	1103.7	2773.49	1480.63
	5044.06	588.989	511.938
	2072.74	1560.46	768.427
	1420.93	2204.28	1072.81
	882.269	3147.29	1733.65
	677.146	4011.86	2412.18
	1403.58	2256.69	1091.21
	1338.33	2358.04	1171.38
	1816.95	1783.28	839.925
	898.581	3064.69	1677.07
	1986.67	1664.93	791.334
	2234.13	1483.41	750.032
	1295.98	2444.46	1243.58
	662.222	4257.59	2461.81
	702.83	3934.46	2219.55
	1245.31	2515.96	1322.71
	2320.9	1398.02	731.984
	555.322	5148.19	2958.48
	2840.82	981.185	615.02
	2258.08	1409.48	734.067
	1846.1	1724.28	816.671
	1617.03	2044.97	949.254
	1413.64	2251.83	1089.82
	1274.81	2447.24	1251.21
	938.495	2967.85	1655.56
	713.589	3774.11	2156.39
	661.875	4338.46	2554.14
	2733.57	1078.71	633.762
	2684.64	1080.8	641.745
	1817.29	1777.03	837.496
	541.786	5555.65	3126.81
	1006.17	2877.26	1578.85
	2737.05	1078.37	627.167
	1818.33	1774.26	836.107
	1574.69	2083.15	971.467
	1044.35	2851.93	1545.18
	1593.78	2062.68	961.055
	6090.15	521.656	505.343
	1168.26	2657.91	1419.54
	798.276	3406.21	1877.34
	795.499	3433.98	1901.98
	4234.33	644.868	529.292
	965.567	2920.3	1598.63
	689.988	3980.62	2279.95
	1687.14	1960.64	905.87
	1643.75	2006.8	928.083
	686.864	3983.74	2283.42
	886.086	3121.61	1725.66
	1168.26	2662.42	1423.01
	1765.23	1840.2	857.973
	2026.58	1613.91	776.757
	1625.01	2016.51	936.065
	751.074	3630.07	2057.82
	1508.05	2150.49	1030.82
	2695.4	1079.06	640.703
	2566.28	1267.52	682.7
	2007.84	1645.14	778.493
	602.178	4907.32	2923.08
	524.086	6830.12	4185.05
	501.526	9970.47	6439.31
	3101.48	932.942	598.013
	761.486	3530.81	2010.61
	1674.3	1974.87	912.117
	3637.01	821.877	558.099
	1793	1803.76	854.155
	1614.6	2061.29	960.014
	624.044	4762.24	2721.43
	2633.96	1124.18	645.909
	2113	1557.68	760.792
	767.386	3507.9	1994.65
	3076.49	956.89	611.549
	1006.87	2875.18	1561.84
	862.138	3210.46	1747.88
	1570.52	2106.06	975.632
	511.938	7799.16	5634.09
	2498.26	1312.3	689.641
	1248.09	2515.61	1315.42

## Sheet: Figure 5e
	Roundness (A.U.)
	Exp.1
	DMSO	T112	T623	Combo
n (cell number)	1431	636	1148	371
average	0.50161	0.482715	0.495255	0.46545
	Exp.2
	DMSO	T112	T623	Combo
n (cell number)	1432	1762	1454	787
average	0.496621	0.48316	0.484878	0.46671
	Exp.3
	DMSO	T112	T623	Combo
n (cell number)	2299	1529	1750	1321
average	0.507866	0.481522	0.503286	0.482311

## Sheet: Figure 5f
	Sarcomere length (nm)
	DMSO	T112	T623	Combo
#1	1480	2265	1723	2103
#2	1385	2270	1680	2120
#3	1370	2030	1711	2053
#4	1512	2059	1748	2050
#5	1622	2092	1650	2031
#6	1612	2141	1801	2128
#7	1667	2086	1663	2021
#8	1358	2010	1691	2212
#9	1389	2022	1766	2109
#10	1312	2008	1669	2007
#11	1627	2066	1708	2102
#12	1581	2127	1805	2208
#13	1446	2086	1737	2196
#14	1442	2157	1806	2168
#15	1480	2283	1902	2184

## Sheet: Figure 5g
		Contraction velocity (μm/sec)	Relaxation velocity (μm/sec)
DMSO	Exp.1	16.4	6.35				Conduction velocity (max) (m/sec)
		15.5	8.55				DMSO	T112	T623	combo
	Exp.2	16.5	10.4			Exp.1	0.32121	0.44411	0.33792	0.44958
		18.5	12.2			Exp.2	0.31356	0.40241	0.2995	0.42653
	Exp.3	29.3	16.6			Exp.3	0.18616	0.35259	0.29429	0.38815
		25.3	13.8
T112	Exp.1	28.6	21.6
		23.2	17
		23.6	17.7
	Exp.2	31	22.9
		24.6	17.7
		20.7	14.3
	Exp.3	34.7	27.5
T623	Exp.1	25.4	19.6
		23.5	15.2
	Exp.2	21.9	14
		20.7	13.4
	Exp.3	30.3	25.1
Combo	Exp.1	35.4	25.2
		36	26.9
		32	22.7
	Exp.2	25.5	18.3
		31.5	21.8
		30	20.5
	Exp.3	36.2	28.4
		36.2	28.1
		31.2	24.8

[truncated: 18 more sheets: Figure 5i & supp fig 4j, Figure 5j, Figure 6b, Figure 6c, Figure 6d, Supp fig 1f, Supp fig 2f, Supp fig 3b, Supp fig 4a, Supp fig 4b left, Supp fig 4b right, Supp fig 4c, Supp fig 4d, Supp fig 4e, Supp fig 4f, Supp fig 4h, Supp fig 4i, Supp fig 6e]
